# Supplementary material for: Transcranial Focused Ultrasound Targeting the Amygdala May Increase Psychophysiological and Subjective Negative Emotional Reactivity in Healthy Older Adults
Source: Biol Psychiatry Glob Open Sci. 2024 Jun 5;4(5):100342. doi: 10.1016/j.bpsgos.2024.100342 (PMC11293512; doi:10.1016/j.bpsgos.2024.100342)
Supplement: Key Resources Table [file mmc1.xlsx]

## Sheet: Key Resources Table
KEY RESOURCES TABLE
Resource Type	Specific Reagent or Resource	Source or Reference	Identifiers	Additional Information
Add additional rows as needed for each resource type	Include species and sex when applicable.	Include name of manufacturer, company, repository, individual, or research lab. Include PMID or DOI for references; use “this paper” if new.	Include catalog numbers, stock numbers, database IDs or accession numbers, and/or RRIDs. RRIDs are highly encouraged; search for RRIDs at https://scicrunch.org/resources.	Include any additional information or notes if necessary.
Focused Ultrasound System	Low Intensity Focused Ultrasound System	BrainSonix Corp Sherman Oaks, California, United States	BSX 2001
Focused Ultrasound Transducer	65mm	BrainSonix Corp Sherman Oaks, California, United States	65mm
Focused Ultrasound Transducer	55mm	BrainSonix Corp Sherman Oaks, California, United States	55mm
MRI Scanner	3T MRI Scanner	Siemens Healthineers, UCLA Center for Cognitive Neuroscience	MAGNETOM 3T
State Trait Anxiety Inventory (STAI)	STAI-S, STAI-T	Mind Garden Inc.	Form Y-1
EPrime Software	License USB Key	Psychology Software Tools Pittsburgh, Pennsylvania, United States	EPRIME 2.0
USB TTL Box	USB-TTL Interface	BioPac Systems Inc. Goleta, California, United States	USB-TTL; RRID:SCR_014829
AcqKnowledge Software	iLok Access USB Key	BioPac Systems Inc. Goleta, California, United States	v4.2; RRID:SCR_014279
Electrocardiogram Data Collection Hardware	BioNomadix 2CH Wireless ECG Amplifier	BioPac Systems Inc. Goleta, California, United States	BN-RSPEC; RRID:SCR_014829
Autonomic Nervous System Lab (ANSLAB) Software	v2.6	University of Basel Basel, Switzerland	v2.6
Stata/MP Software	Stata 15.1	StataCorp LLC	Stata 15.1; RRID:SCR_012763
Ultrasound Transmission Gel	0.25 L	Parker Labs	Aquasonic 100
ECG Electrode Gel	250mg	BioPac Systems Inc. Goleta, California, United States	GEL100 ; RRID:SCR_014829
ECG Electrodes	Electrode Ag-AgCl with Foam Base	BioPac Systems Inc. Goleta, California, United States	EL501 ; RRID:SCR_014829
Alcohol Prep Pads	N/A	N/A	N/A

## Sheet: Instructions
Key Resource Table
The journals of the Society of Biological Psychiatry support efforts in the biomedical research community to improve transparency and reproducibility in published research. Thus, Biological Psychiatry and Biological Psychiatry: Cognitive Neuroscience and Neuroimaging are pleased to participate in the initiative to include a Key Resources Table in published articles.
Authors are asked to submit this table at first revision, which may be uploaded using the "Key Resources Table" item type. This table will then be published as supplemental information.
The Key Resources Table is designed to promote reproducibility and thus, should include the resources and relevant details necessary to reproduce the study's results. It does not need to be exhaustive. Extensive lists (e.g., oligonucleotides, etc.) may be supplied in a supplementary table and the table referenced here. We strongly encourage the use of RRID identifiers that provide persistent, uni…
Resource categories
Note: For all categories, indicate sex and species when applicable
● Antibody - include host organism common name and clonality (e.g., “mouse monoclonal”)
● Biological sample - any other biological entity, ranging from isolated tissue to defined population
● Cell line - if a primary cell line, describe in Additional Information
● Chemical compound, drug - commercially available reagents
● Commercial assay/kit - detection assays; labeling and sample preparation kits
● Deposited data or public database - include both raw data from this paper deposited into a repository and public repository databases (postmortem tissue; genetic consortia data; etc.)
● Genetic reagent - applies to mutations and variants in whole organism, including transgenically introduced constructs
● Peptide, recombinant protein - commercially available reagents
● Recombinant DNA reagent - traditional cultured clones, plasmids, cDNAs, etc., including recombinant DNA libraries
● Sequence-based reagent - oligonucleotides, primers, etc.; indicate sequence
● Software, algorithm - include version number and URL for download
● Organism/Strain - applies to whole organism
● Transfected construct - in cell line; indicate species of cell line or construct component
● Other - miscellaneous other categories, including histological stains

## Sheet: Example Table
EXAMPLE KEY RESOURCES TABLE
Resource Type	Specific Reagent or Resource	Source or Reference	Identifiers	Additional Information
Add additional rows as needed for each resource type	Include species and sex when applicable.	Include name of manufacturer, company, repository, individual, or research lab. Include PMID or DOI for references; use “this paper” if new.	Include catalog numbers, stock numbers, database IDs or accession numbers, and/or RRIDs. RRIDs are highly encouraged; search for RRIDs at https://scicrunch.org/resources.	Include any additional information or notes if necessary.
Antibody	rabbit anti-E2F2	Abcam	Abcam Cat# ab50917, RRID:AB_869541
Antibody	total actin	MP Biomedicals	Cat#8691002, RRID:AB_2335304
Antibody	E2F3	Santa Cruz	C-18, Cat#SC-878, RRID:AB_2096807
Bacterial or Viral Strain	AAV-hSyn-DIO-hM3D(Gq)-mCherry	University of North Carolina Vector Core	N/A
Bacterial or Viral Strain	HSV-wtSmurf1	PMID: 10458166	Addgene plasmid # 11752
Biological Sample	postmortem brain tissue	Harvard Brain Tissue Resource Center	RRID:SCR_003316
Cell Line	control 03231 iPSC line	National Institute of Neurological Disorders and Stroke repository	NINDS # ND03231; RRID:SCR_004520
Chemical Compound, Drug	Terazosin	Sigma-Aldrich	N/A
Commercial Assay Or Kit	Bio-Rad DC Protein Assay	Bio-Rad Laboratories, Inc.	# 5000111
Commercial Assay Or Kit	TruSeq Stranded mRNA Sample Prep Kit v2	Illumina, Inc.	Cat. No. RS-122-2101
Deposited Data; Public Database	GSE17806, GSE53987, GSE35978, GSE13564, GSE80655, and GSE25219	NCBI GEO DataSets	RRID:SCR_005012; https://www.ncbi.nlm.nih.gov/gds
Organism/Strain	Mouse: C57BL/6J, male	The Jackson Laboratory	RRID:IMSR_JAX:000664
Sequence-Based Reagent	Primers for RT-qPCR, see Table S1	This paper	N/A
Software; Algorithm	HTSeq Python package	https://doi.org/10.1093/bioinformatics/btp120; https://doi.org/10.1093/bioinformatics/btu638	RRID:SCR_005514
Software; Algorithm	MATLAB v9.1	Mathworks	RRID:SCR_001622
